# Supplementary material for: Analysis of Inbreeding Coefficient and Genetic Diversity in Xinjiang Brown Cattle Based on Pedigree and ROH Evaluation
Source: Animals (Basel). 2025 Dec 23;16(1):42. doi: 10.3390/ani16010042 (PMC12784852; doi:10.3390/ani16010042)
Supplement: Supplementary file 1 [file animals-16-00042-s001.zip]

Archive with 1 entries (1 files):
- animals-4006139-supplementary.pdf
